# Supplementary material for: Assessment of soil quality for guided fertilization in 7 barley agro-ecological areas of China
Source: PLoS One. 2022 Jan 7;17(1):e0261638. doi: 10.1371/journal.pone.0261638 (PMC8741036; doi:10.1371/journal.pone.0261638)
Supplement: S1 Table — (XLS) [file pone.0261638.s001.xls]

## Sheet: Sheet1
S1 Table. Sampling location and 13 soil chemical parameters
Sample number	Region	NH4+-N (mg/kg)	NO3--N (mg/kg)	Available P (mg/kg)	Available K (mg/kg)	pH	Exchangeable Mg (g/kg)	SO42- (mg/kg)	DTPA-Fe (mg/kg)	DTPA-Cu(mg/kg)	Cl- (mg/kg)	Exchangeable Ca (g/kg)	Available B (mg/kg)	Soil organic carbon (‰)
1	Qinghai-Tibet Plateau	9.14	25.85	39.38	167.9	6.79	4.59	23.99	5.6	0.26	44.97	19.35	0.58	26.76
2	Qinghai-Tibet Plateau	36.06	97.26	50.02	174.4	8.42	0.54	13.97	13.99	0.89	59.22	7.65	1.83	40.77
3	Qinghai-Tibet Plateau	36.23	74.3	33.32	134	8.47	0.54	13.56	14.63	0.8	36.03	7.65	1.52	42.77
4	Qinghai-Tibet Plateau	29.81	81.05	30.49	91.83	7.5	0.27	16.54	27.12	0.77	37.84	7.65	1.6	43.26
5	Qinghai-Tibet Plateau	40.5	95.37	46.65	168.4	8.28	0.81	18.69	21.1	0.96	7.55	6.75	1.35	31.55
6	Qinghai-Tibet Plateau	46.47	124.3	32.21	144.9	7.6	0.54	24.34	24.55	0.74	12.24	7.65	1.56	40.37
7	Qinghai-Tibet Plateau	24.78	74.3	45.13	135.8	8.48	0.27	12.68	28.79	0.82	10.46	8.55	1.32	42.18
8	Qinghai-Tibet Plateau	60.13	40.2	54.8	69.06	8.36	1.35	35.83	3.16	0.82	30.52	9.9	0.26	17.75
9	Qinghai-Tibet Plateau	98.39	44.45	69.61	32.31	8.2	1.08	26.9	4.12	0.72	22.4	11.7	0.28	26.18
10	Qinghai-Tibet Plateau	62.97	61.93	98.94	56.81	8.58	0.54	48.4	2.02	0.61	24.5	12.15	0.23	15.46
11	Qinghai-Tibet Plateau	46.76	79.2	35.6	111.5	7.1	0.54	27.04	61.45	1.24	3.94	1.8	0.3	34.37
12	Qinghai-Tibet Plateau	29.45	62.26	48.86	119.4	8.24	5.13	6.89	8.11	0.34	2.55	9	0.26	28.05
13	Northeast China Plain	33.21	51.93	87.15	123.8	7.1	2.16	10.58	9.99	0.88	6.86	14.4	0.17	25.24
14	Northeast China Plain	28.15	73.68	38.43	124.4	6.7	2.43	10.56	70.45	1.86	6.99	7.2	1.41	33.45
15	Northeast China Plain	35.2	79.19	31.9	139.9	6.92	1.89	23.45	67.82	1.76	4.28	8.55	1.26	35.5
16	Northeast China Plain	36.27	52.69	16.86	120.9	6.5	1.62	20.42	71.34	1.87	10.55	7.65	1.39	32.45
17	Northeast China Plain	28.45	47.99	15.39	132.2	7.25	1.89	22.15	57.41	1.63	7.64	8.55	1.34	35.26
18	Northeast China Plain	42.76	61.04	18.78	103.9	7.16	1.35	10.98	63.9	1.4	20.49	6.75	1.28	33.1
19	Northeast China Plain	38.71	67.01	13.93	130.7	6.77	1.89	18.28	69.93	1.71	6.98	7.65	1.23	32.64
20	Northeast China Plain	42.58	62.8	12.92	125.4	6.99	1.89	22.15	69.76	1.63	74.32	7.65	1.24	34.39
21	Northeast China Plain	40.36	63.42	14.59	120.8	7.35	1.62	20.86	56.69	1.32	52.68	7.65	1.25	32.99
22	Northeast China Plain	18.47	38.65	35.41	248.8	8.21	1.08	9.41	8.79	0.99	9.75	10.35	0.73	39.79
23	Northeast China Plain	40.51	42.93	42.31	193.2	6.61	1.08	2.46	41.67	0.52	22.1	8.55	0.78	51.77
24	Northeast China Plain	38.3	70.6	43.82	284.4	6.57	1.35	2.46	49.46	0.8	18.25	8.1	0.76	54.52
25	Northeast China Plain	32.42	56.01	42.1	197.5	6.98	1.35	9.03	37.13	1.55	24.19	9	0.63	50.06
26	Northeast China Plain	26.11	19.92	45.33	213.4	7.33	1.62	4.58	19.59	1.16	13.25	9.45	0.63	38.13
27	Northeast China Plain	33.92	34.85	37.23	171.6	6.1	2.16	9.41	50.78	0.63	30.21	6.75	0.66	49.21
28	Northeast China Plain	36.48	65.7	39.54	280.7	6.98	2.16	4.38	39.78	0.75	11.21	8.55	0.61	36.63
29	Inner Mongolia Plateau	61	64.91	44.53	403.2	8.35	0.27	22.36	4.12	0.73	62.77	8.55	0.61	22.9
30	Inner Mongolia Plateau	24.23	45.5	32.15	289.3	9.03	0.27	25.62	10.42	1.08	28.4	7.2	1.18	17.29
31	Inner Mongolia Plateau	22.36	28.16	32.93	246.5	8.41	0.81	67.84	20.3	1.8	58.5	6.3	1.76	19.22
32	Xinjiang Province	30.28	50.92	53.78	150.9	8.49	1.35	18.72	4.36	0.88	16.78	11.25	0.24	16.5
33	Xinjiang Province	37.2	19.48	138.5	215.2	7.23	3.78	40.6	2.97	4.59	17.79	11.7	0.58	20.91
34	Xinjiang Province	90.84	32.34	164.4	168.7	6.85	4.32	49.2	2.5	2.48	6.71	9.9	0.41	50.72
35	Xinjiang Province	50.08	40.84	147.3	131.3	7.52	5.4	41.45	2.08	3.73	31.48	10.35	0.9	56.33
36	Huanghuai Region	118.5	21.56	33.49	225.3	5.58	0.324	5.54	35.17	1.38	12.97	3.78	0.42	30.5
37	Huanghuai Region	108.2	56.88	123.02	100.4	5.11	0.216	19.12	42.18	1.51	91.08	4.32	0.65	17.73
38	Huanghuai Region	26.42	40.61	88.84	12.97	5.77	2.7	10.78	42.18	2.45	9.75	22.5	0.55	15.47
39	Huanghuai Region	29.58	88.41	131.06	94.95	5.16	4.86	7.66	51.91	1.82	2.84	12.15	0.5	30.85
40	Huanghuai Region	35.44	50.96	116.94	77.17	5.62	12.15	13.54	56.86	3.09	19.73	12.15	0.45	17.05
41	Huanghuai Region	44.9	71.8	95.2	192.2	5.86	4.59	12.47	50.24	2.04	6.25	6.75	0.47	16.03
42	Huanghuai Region	42.21	106.8	147.5	127.6	5.5	3.51	6.72	50.76	2.33	24.42	10.35	0.72	17.27
43	Huanghuai Region	45.04	85.4	141.08	59.87	5.3	3.78	8.41	56.25	1.85	9.24	12.15	0.57	23.84
44	Huanghuai Region	32.43	36.24	67.13	294.8	5.58	4.86	5.18	28.22	1.18	11.57	6.3	0.55	16.82
45	Huanghuai Region	51.6	79.37	208.2	320.2	5.47	6.75	4.67	34.46	1.29	64.49	9	0.59	17.5
46	Huanghuai Region	34.58	71.8	120.86	86.09	6.29	5.67	22.8	44.49	1.62	9.24	9.9	0.78	18.19
47	Huanghuai Region	34.46	37.68	123.4	201.6	5.6	6.75	6.98	50.5	2.02	11.57	9.45	0.69	22.11
48	Yangtze Plain	48.89	99.44	51.19	74.84	5.12	0.594	19.35	61.93	1.29	12.06	3.24	0.07	25.78
49	Yangtze Plain	18.8	34.42	33.9	205.3	8.03	1.89	21.68	18.43	0.78	1.56	12.15	0.12	19.06
50	Yangtze Plain	23.49	144	23.09	134.5	4.53	0.162	9.91	85.78	1.6	17.62	2.43	0.14	26.47
51	Yangtze Plain	66.67	80.71	29.71	132.7	7.95	1.026	21.68	11.35	0.66	0.64	6.21	0.08	28.13
52	Yangtze Plain	37.5	94.51	38.14	56.57	5.16	0.162	18.62	35.65	1.26	10.45	5.22	0.2	25.66
53	Yangtze Plain	35.02	94.97	40.32	32.04	5.66	0.972	0.46	62.93	0.7	13.02	5.58	0.15	29.45
54	Yangtze Plain	28.8	154.88	158.4	213.4	5.88	0.324	12.55	72.32	1.13	6.94	2.16	0.33	23.22
55	Yangtze Plain	37.19	101.4	122.44	67.73	6.6	0.918	16.16	39.66	1.05	3.6	5.22	0.17	25.74
56	Yangtze Plain	18.99	87.98	20.29	47.21	5.9	0.864	9.43	48.98	1.33	22.1	3.06	0.16	17.85
57	Yangtze Plain	29.18	57.48	20.76	100.1	6.7	0.702	18.32	30.7	4.38	17.36	5.58	0.13	19.34
58	Yangtze Plain	147.8	93.36	50.54	288.6	7.91	4.32	9.03	12.42	2.03	12.68	13.5	0.15	19.81
59	Yangtze Plain	26.92	99.78	48.57	149.4	6.3	1.08	29.76	41.84	3.1	26.3	3.6	0.12	19.92
60	Yangtze Plain	133.1	19.78	41.91	278.3	5.91	0.918	12.15	18.48	1.5	14.43	3.87	0.09	19.22
61	Yangtze Plain	212.5	62.46	34.12	287.5	6.3	1.026	9.8	72.82	3.16	29.31	3.15	0.06	22.29
62	Yangtze Plain	15.51	42.16	41.68	113.8	6.28	6.48	0.75	40.1	2.25	6.58	9	0.67	22.66
63	Yangtze Plain	33.96	54.31	42.94	80.67	8.05	2.97	33.08	17.02	3.83	32.42	12.15	0.44	38.2
64	Yangtze Plain	34.98	47.99	55.06	37.13	6.8	4.05	12.27	42.38	1.8	119.2	10.8	0.33	36.51
65	Yangtze Plain	34.21	60.67	44.49	129.2	7.81	5.4	4.2	33.24	2.83	15.77	10.35	0.48	32.19
66	Yangtze Plain	34.47	70.28	39.46	246.7	7.59	6.48	17.84	24.4	3.36	15.21	9	0.89	45.68
67	Yangtze Plain	40.13	33.23	35.63	169.2	7.56	5.4	14.41	18.02	3.14	5.22	8.55	0.36	42.9
68	Yangtze Plain	48.83	35.54	43.71	142.3	6.4	5.67	10.56	40.44	1.71	10.38	7.2	0.18	50.97
69	Yangtze Plain	40.48	37.09	26.9	103.5	8.1	5.67	55.44	48.51	3.82	15.77	9	1.27	32.34
70	Yangtze Plain	45.09	31.68	37.55	130.7	6.42	1.08	17.41	67.17	2.56	29.42	1.71	0.27	37.87
71	Yangtze Plain	20.34	90.35	43.33	87.39	6.65	1.026	4.61	30.8	1.12	27.26	1.89	0.23	45.68
72	Yangtze Plain	11.37	69.43	18.88	99.7	6.18	0.972	10.98	78.4	3.11	31.24	2.16	0.18	34.9
73	Yangtze Plain	20.88	88.48	64.92	203.5	6.42	1.188	11.83	40.6	2.14	72.29	2.34	0.22	44.23
74	Yangtze Plain	19.67	65.82	42.18	139.6	7.13	0.972	6.31	30.04	1.9	58.83	1.98	0.77	42.13
75	Yangtze Plain	31.28	97.9	42.51	112.9	7.24	0.108	10.56	15.68	1.31	52.29	0.9	1.29	40.37
76	Yangtze Plain	23.96	72.69	53.61	30.92	8.55	1.89	6.89	13.76	0.98	4.85	12.6	0.23	19.22
77	Yangtze Plain	25.62	80.01	31.59	110.7	8.26	7.56	49.36	49.46	2.51	71.25	18	0.36	30.02
78	Yangtze Plain	35.83	69.46	33.25	111.7	8.42	7.83	59.76	26.59	1.38	40.92	21.6	0.19	27.4
79	Yangtze Plain	39.39	99.93	42.18	220	5.76	0.702	66.12	70.21	2.4	15.59	4.77	0.26	36.49
80	Yangtze Plain	28.25	91.7	35.24	266.3	7.14	0.162	24.05	45.19	2.12	24.05	4.5	0.19	29.45
81	Yangtze Plain	109.1	98.04	37.32	283.4	5.84	0.162	21.81	51.93	1.08	11.24	3.42	0.11	23.5
82	Yangtze Plain	50.08	209.3	33.64	221	5.78	0.378	62.95	68.12	2.08	4.27	5.4	0.33	37.3
83	Yangtze Plain	44.27	144.2	45.27	129.1	8.03	3.78	1.86	25.65	0.95	73.64	20.7	0.35	31.56
84	Yangtze Plain	22.98	34.71	78.96	144.4	5.91	6.75	2.64	43.56	2.48	8.24	9.45	0.53	25.66
85	Yunnan-Kweichow Plateau	27.28	11.47	43.35	137.3	7.22	1.35	25.88	24.36	6.4	24.08	2.25	0.74	36.33
86	Yunnan-Kweichow Plateau	22.34	27.46	46.3	173.5	7.19	1.62	14.88	21.79	6.74	21.35	2.88	0.64	44.73
87	Yunnan-Kweichow Plateau	24.35	20.16	38.71	150.1	7.26	1.728	31.61	22.72	6.48	25.8	2.52	0.56	38.04
88	Yunnan-Kweichow Plateau	22.93	43.59	45.55	133	7.35	1.458	22.11	19.79	6.05	20.68	2.43	0.54	39.57
89	Yunnan-Kweichow Plateau	56.53	136.65	71.5	138.25	6.85	1.35	27.31	26.89	0.97	33.21	2.98	0.74	43.54
90	Yunnan-Kweichow Plateau	32.07	45.195	63.3	136.2	7.44	1.62	19.77	20.33	1.96	29.97	3.86	0.64	41.04
91	Yunnan-Kweichow Plateau	50.58	119.43	108.96	126.97	7.54	1.728	31.61	32.69	1.32	25.8	2.52	0.56	28.32
92	Yunnan-Kweichow Plateau	57.22	125.6	88.385	146.73	6.98	1.38	43.87	38.98	1.58	27.73	2.76	0.42	25.23
93	Yunnan-Kweichow Plateau	54.24	179.2	64.81	171.55	7.76	0.89	32.45	20.24	2.24	24.41	1.99	0.78	31.59
94	Yunnan-Kweichow Plateau	22.59	113.33	79.71	127.17	7.11	2.02	28.98	18.89	1.53	21.37	3.43	0.89	35.43
95	Yunnan-Kweichow Plateau	55.85	97.86	84.48	269.5	7.38	1.64	49.56	39.66	5.64	7.8	2.78	0.28	57.35
96	Yunnan-Kweichow Plateau	42.92	112.34	79.67	210.9	7.43	1.77	100.8	35.03	5.06	6.67	2.43	0.53	49.28
97	Yunnan-Kweichow Plateau	42.29	108.73	86.34	234.5	7.26	1.49	102.4	44.32	6.42	10.07	2.51	0.47	53.44
